# Supplementary material for: Feasibility, Acceptability, and Efficacy of Home-Based Transcranial Direct Current Stimulation on Pain in Older Adults with Alzheimer’s Disease and Related Dementias: A Randomized Sham-Controlled Pilot Clinical Trial
Source: J Clin Med. 2023 Jan 4;12(2):401. doi: 10.3390/jcm12020401 (PMC9860690; doi:10.3390/jcm12020401)
Supplement: Supplementary file 1 [file jcm-12-00401-s001.zip]

Archive with 1 entries (1 files):
- jcm-2082836-supplementary.pdf
